# Supplementary material for: A chromosome-scale assembly for ‘d’Anjou’ pear
Source: G3 (Bethesda). 2024 Jan 8;14(3):jkae003. doi: 10.1093/g3journal/jkae003 (PMC10917493; doi:10.1093/g3journal/jkae003)
Supplement: jkae003_Supplementary_Data [file jkae003_supplementary_data.zip]

Archive with 2 entries (2 files):
- Supplemental_Figures_G3-2023-404689.pdf
- Supplemental_Material_G3-2023-404689.pdf
